# Supplementary material for: Iron limitation induces motility in uropathogenic E. coli CFT073 partially through action of LpdA
Source: mBio. 2024 Jun 14;15(7):e01048-24. doi: 10.1128/mbio.01048-24 (PMC11253704; doi:10.1128/mbio.01048-24)
Supplement: Table S1 — Upregulated genes. [file mbio.01048-24-s0009.xlsx]

## Sheet: Sheet1
Supplemental Table 1:Significantly Upregulated Genes in Clinical Isolate HM7 ΔentB compared to WT HM7
Gene	Log2FCa	Locus Tag
abgA	2.97855	b1338
abgB	2.83052	b1337
aer	3.20347	b3072
amiC	1.52479	b2817
araG	1.62166	b1900
argB	1.92774	b3959
argE	1.41167	b3957
argH	1.54992	b3960
asd	1.21749	b3433
asnB	2.16146	b0674
birA	-1.12861	b3973
cheA	5.12756	b1888
cheB	4.4406	b1883
cheR	4.30857	b1884
cheW	4.25208	b1887
cheY	3.4995	b1882
cheZ	3.83813	b1881
csgD	1.6017	b1040
dcp	1.69505	b1538
dld	1.14129	b2133
dppA	3.45514	b3544
dppB	2.75574	b3543
dppD	2.47766	b3541
dppF	3.07875	b3540
dsbG	1.23503	b0604
EICMKPFN_00865	2.15603	EICMKPFN_00865
EICMKPFN_01706	2.41303	EICMKPFN_01706
EICMKPFN_01928	1.48536	EICMKPFN_01928
EICMKPFN_02703	-1.18853	EICMKPFN_02703
EICMKPFN_02804	5.46983	EICMKPFN_02804
EICMKPFN_02852	5.71516	EICMKPFN_02852
EICMKPFN_02856	4.65278	EICMKPFN_02856
EICMKPFN_03343	3.51412	EICMKPFN_03343
EICMKPFN_03576	-1.62011	EICMKPFN_03576
EICMKPFN_03716	-1.29759	EICMKPFN_03716
EICMKPFN_03955	-2.86241	EICMKPFN_03955
EICMKPFN_03956	-3.12546	EICMKPFN_03956
EICMKPFN_03957	-2.8246	EICMKPFN_03957
EICMKPFN_03958	-2.86397	EICMKPFN_03958
EICMKPFN_03959	-2.80731	EICMKPFN_03959
EICMKPFN_04403	1.47326	EICMKPFN_04403
EICMKPFN_04776	-2.06027	EICMKPFN_04776
entB	-11.5733	b0595
fabB	1.08045	b2323
fadL	2.24922	b2344
fimB	1.81391	b4312
flgA	4.88769	b1072
flgB	8.44866	b1073
flgC	6.73568	b1074
flgD	7.294	b1075
flgE	7.04439	b1076
flgF	6.22057	b1077
flgG	5.91242	b1078
flgH	5.10898	b1079
flgI	4.96115	b1080
flgJ	4.8663	b1081
flgK	4.70792	b1082
flgL	4.38628	b1083
flgM	3.72689	b1071
flgN	3.92615	b1070
flhA	3.44347	b1879
flhB	5.08556	b1880
flhE	4.73229	b1878
fliA	5.97407	b1922
fliC	5.9502	b1923
fliD	5.5259	b1924
fliE	5.55931	b1937
fliF	5.88792	b1938
fliG	5.06472	b1939
fliH	5.70188	b1940
fliJ	6.26945	b1942
fliK	5.92877	b1943
fliL	6.01071	b1944
fliM	6.38307	b1945
fliN	6.12721	b1946
fliO	5.65288	b1947
fliP	5.31025	b1948
fliS	5.29229	b1925
fliT	3.73895	b1926
fliZ	5.8833	b1921
ftnA	2.22231	b1905
galK	1.09593	b0757
gcvR	1.09266	b2479
gdhA	2.63382	b1761
gltI	1.50802	b0655
gltS	-1.11376	b3653
hcxB	1.69604	b0801
hdeA	-3.2847	b3510
htpG	2.59334	b0473
ibpA	1.81441	b3687
ilvC	1.55925	b3774
intR	1.13218	b1345
leuO	3.41577	b0076
mdlB	-1.2828	b0449
modF	2.21262	b0760
motA	4.78854	b1890
motB	4.70619	b1889
nei	1.03621	b0714
ompW	2.48589	b1256
oppA, mppA	1.81976	b1243, b1329
pabC	-1.21923	b1096
pdeH	4.80266	b3525
pgm	1.20661	b0688
ppc	1.90516	b3956
pqqL	2.67094	b1494
proX	2.39031	b2679
putA	2.22172	b1014
pyrB	2.48588	b4245
ratA	-1.20626	b2619
rbsA	1.77645	b3749
rbsB	1.25136	b3751
rcsA	2.23689	b1951
rdcA	1.85294	b4109
rdcB	3.84076	b4110
rplB	2.57062	b3317
rplP	1.83473	b3313
rplR	2.08674	b3304
rplV	2.36812	b3315
rpmC	1.67133	b3312
rpsC	2.08542	b3314
rpsQ	1.82425	b3311
rpsS	2.30454	b3316
rraA	-1.4516	b3929
sdaC, tdcC	2.73108	b2796, b3116
sodB	1.2571	b1656
sufE	-1.36937	b1679
tap	4.72662	b1885
tar, tsr	5.1057	b1886, b4355
thiM	-1.15277	b2104
topA	2.02113	b1274
trg	2.22593	b1421
trpR	-1.02562	b4393
uhpT	5.23549	b3666
ves	2.70146	b1742
ybiX	2.26889	b0804
ycaO	2.49668	b0905
ycgR	5.24785	b1194
yciI	1.03044	b1251
yciK	1.50048	b1271
yddB	2.23996	b1495
ydiU	-1.54052	b1706
ydjH	2.38138	b1772
yecR	6.54309	b1904
yegD	2.19114	b2069
yhhY	2.26901	b3441
yjdM	1.19582	b4108
ymdA	4.20677	b1044
ymiA	-2.10761	b4522
ynjH	3.10631	b1760
yobB	1.14907	b1843
aFC, fold change
